# Supplementary material for: Reduced Milk Production, Economic Losses, and Risk Factors Associated to Subclinical Hypocalcemia in Holstein Friesian × Zebu Crossbreed Cows in North-West Ethiopia
Source: Front Vet Sci. 2022 Mar 29;9:771889. doi: 10.3389/fvets.2022.771889 (PMC9001979; doi:10.3389/fvets.2022.771889)
Supplement: Supplementary file 2 [file Table_2.XLS]

## Sheet: Sheet1
Farm No	Zone	Gender of owner(F=0,M=1)	Education level	Experience of dairying	Herd size in last year	Herd3Cat	No of lactating cows	Lact3cat	Lact2cat	No of not lactating Cow/cows	Membership (No=0,Yes=1)	Milking Colustrum(No=0,Yes=1)	Grazing on pasture (No=0,Yes=1)	Frequency of watering(Two times a day=1, Other=0)	Feeding concentrate (No=0, Yes=1)	Frequency of feeding Conce (Infrequently=0, Consisitently=1)	Amount of concentrate in Kg	Opinion about feeding (Below reqirement=0, Meeting require=1, Above requirem=2)	Deworming (no=0, Yes=1)	Average daily Milk yield	MIY3	Average lactation length	LacLen3	Average price of milk/liter	Milkfever exist(No=0, Yes=1)	Advice on milkfever (No=0, Yes=1)	Prevention of milkfever (No=0, Yes=1)	Measurement for prevent milk fever	Belief milkfever is preventible (No=0, Yes=1)	Opinion on milk loss of cases (No=0, Yes=1)	Exotic blood (0=<50%,1>50%)	Age of cow	Parity	Par3cat	Exp of lamness (0=No,1=Yes)	EXP of metritis (No=0, Yes=1)	EXP of Retined placenta (No=0, Yes=1)	EXP of U prolapse (No=0, Yes=1)	EXP of abonormal V Discharge (No=0, Yes=1)	EXP of Dystocia (No=0, Yes=1)	EXP of Abortion (No=0, Yes=1)	EXP of Milk fever (No=0, Yes=1)	EXP of Ketosis (No=0, Yes=1)	Experience of Mastitis (No=0, Yes=1)	Length of last Dry period in Months	Days of in Milking in days	Milk yield/liter/day	MY2cat	Pregnant No=0, Yes=1)
1	G	1	9	1972	12	2	4	1	1	0	1	1	0	0	1	1	10	0	1	12	1	10	2	20	0	1	1	limestone and calcium powder	1	0	1	7	3	2	0	0	0	0	0	0	0	0	0	0	2	224	16	1	1
1	G	1	9	1972	12	2	4	1	1	0	1	1	0	0	1	1	10	0	1	12	1	10	2	20	0	1	1	limestone and calcium powder	1	0	1	8	3	2	0	0	0	0	0	0	0	0	0	0	2	224	10	1	1
1	G	1	9	1972	12	2	4	1	1	0	1	1	0	0	1	1	10	0	1	12	1	10	2	20	0	1	1	limestone and calcium powder	1	0	1	3	1	0	0	0	1	0	0	0	0	0	0	0	0	140	6	0	0
2	G	1	10+3	1997	6	1	4	1	1	0	1	1	0	0	1	1	10	2	1	11	1	10	2	20	1	1	1	feed adustment	1	1	1	3	1	0	1	1	0	0	1	0	0	0	0	0	0	49	8	0	0
2	G	1	10+3	1997	6	1	4	1	1	0	1	1	0	0	1	1	10	2	1	11	1	10	2	20	1	1	1	feed adustment	1	1	1	4	2	1	0	0	0	0	0	0	0	0	0	1	3	49	14	1	0
3	G	1	10+2	2006	10	2	4	1	1	0	0	1	1	0	1	1	5	0	1	14	1	9	1	18	1	1	1	0	1	1	1	10	4	2	1	1	1	0	1	0	0	1	0	0	3	28	14	1	0
4	G	0	0	1998	12	2	3	1	0	0	1	1	0	0	1	1	5	1	1	8	0	8	1	20	1	1	1	feed adustment and feed change	1	0	0	8	3	2	0	0	0	0	0	0	0	0	0	0	3	28	8	0	0
4	G	0	0	1998	12	2	3	1	0	0	1	1	0	0	1	1	5	1	1	8	0	8	1	20	1	1	1	feed adustment and feed change	1	0	1	5	3	2	0	0	0	0	0	0	0	0	0	0	3	308	1	0	1
4	G	0	0	1998	12	2	3	1	0	0	1	1	0	0	1	1	5	1	1	8	0	8	1	20	1	1	1	feed adustment and feed change	1	0	1	7	4	2	0	0	0	0	0	0	0	0	0	0	2	28	8	0	0
5	G	0	8	1999	6	1	3	1	0	0	1	1	0	1	1	1	6	1	1	11	1	10	2	20	1	1	1	drug and feed change	1	0	1	6	3	2	0	0	0	0	0	0	0	0	0	0	2	140	14	1	0
5	G	0	8	1999	6	1	3	1	0	0	1	1	0	1	1	1	6	1	1	11	1	10	2	20	1	1	1	drug and feed change	1	0	1	5	3	2	0	0	0	0	0	0	0	0	0	0	2	28	11	1	0
5	G	0	8	1999	6	1	3	1	0	0	1	1	0	1	1	1	6	1	1	11	1	10	2	20	1	1	1	drug and feed change	1	0	1	2	1	0	0	0	0	0	0	0	1	0	0	0	0	28	4	0	0
6	G	1	10	2003	5	0	2	0	0	1	1	1	0	0	1	1	6	1	0	6	0	1	0	20	1	1	1	calcium powder	1	1	1	7	5	2	0	0	0	0	0	0	0	0	0	0	0	1	3	0	0
6	G	1	10	2003	5	0	2	0	0	1	1	1	0	0	1	1	6	1	0	6	0	1	0	20	1	1	1	calcium powder	1	1	1	3	1	0	0	0	0	0	0	0	0	0	0	0	0	168	4	0	1
7	G	1	10	1998	12	2	5	2	1	1	1	1	0	0	1	1	6	1	1	9	0	10	2	20	1	1	1	limestone and calcium powder	1	0	1	9	5	2	1	1	0	0	1	1	1	0	0	1	2	112	8	0	0
7	G	1	10	1998	12	2	5	2	1	1	1	1	0	0	1	1	6	1	1	9	0	10	2	20	1	1	1	limestone and calcium powder	1	0	1	6	2	1	0	0	0	0	0	0	0	0	0	0	2	48	10	1	0
7	G	1	10	1998	12	2	5	2	1	1	1	1	0	0	1	1	6	1	1	9	0	10	2	20	1	1	1	limestone and calcium powder	1	0	1	4	2	1	0	0	0	0	0	0	0	0	0	1	2	112	11	1	0
7	G	1	10	1998	12	2	5	2	1	1	1	1	0	0	1	1	6	1	1	9	0	10	2	20	1	1	1	limestone and calcium powder	1	0	1	6	2	1	0	0	0	0	0	0	0	0	0	0	2	30	9	0	0
7	G	1	10	1998	12	2	5	2	1	1	1	1	0	0	1	1	6	1	1	9	0	10	2	20	1	1	1	limestone and calcium powder	1	0	1	6	3	2	0	0	0	0	0	0	0	0	0	1	2	65	10	1	0
8	G	0	10	2007	7	1	3	1	0	1	1	1	0	1	1	1	8	1	1	15	2	7	0	20	1	1	1	calcium powder and feed ajustment	1	1	1	3	1	0	0	0	0	0	0	0	0	0	0	0	0	196	8	0	0
8	G	0	10	2007	7	1	3	1	0	1	1	1	0	1	1	1	8	1	1	15	2	7	0	20	1	1	1	calcium powder and feed ajustment	1	1	1	5	2	1	0	0	0	0	0	0	0	0	0	0	2	56	11	1	1
8	G	0	10	2007	7	1	3	1	0	1	1	1	0	1	1	1	8	1	1	15	2	7	0	20	1	1	1	calcium powder and feed ajustment	1	1	1	8	4	2	0	1	0	0	0	0	0	0	0	1	2	35	8	0	0
9	G	1	10	1960	5	0	1	0	0	0	1	1	0	0	1	1	6	1	0	5	0	2	0	20	1	0	1	0	0	0	1	5	2	1	0	0	0	0	0	0	0	0	0	0	2	28	10	1	0
10	G	1	0	1980	6	1	3	1	0	0	1	1	0	0	1	1	6	0	1	12	1	9	1	24	1	1	1	limestone and calcium powder	1	0	1	6	2	1	0	0	0	0	0	0	0	0	0	0	2	224	10	1	1
10	G	1	0	1980	6	1	3	1	0	0	1	1	0	0	1	1	6	0	1	12	1	9	1	24	1	1	1	limestone and calcium powder	1	0	0	3	1	0	1	0	0	0	0	0	1	0	0	0	0	392	2.5	0	1
10	G	1	0	1980	6	1	3	1	0	0	1	1	0	0	1	1	6	0	1	12	1	9	1	24	1	1	1	limestone and calcium powder	1	0	1	7	2	1	0	1	0	0	1	1	0	0	0	0	2	1000	2	0	0
11	G	1	10	2001	6	1	4	1	1	0	0	1	0	1	1	1	5	0	1	9	0	10	2	20	1	1	1	calciumpowder	1	0	1	10	6	2	1	0	1	0	0	0	1	0	0	0	4	77	6	0	0
11	G	1	10	2001	6	1	4	1	1	0	0	1	0	1	1	1	5	0	1	9	0	10	2	20	1	1	1	calciumpowder	1	0	0	4	2	1	0	0	0	0	0	0	0	0	0	0	3	70	6	0	0
11	G	1	10	2001	6	1	4	1	1	0	0	1	0	1	1	1	5	0	1	9	0	10	2	20	1	1	1	calciumpowder	1	0	0	4	1	0	0	0	0	0	0	0	0	0	0	0	0	56	5	0	0
11	G	1	10	2001	6	1	4	1	1	0	0	1	0	1	1	1	5	0	1	9	0	10	2	20	1	1	1	calciumpowder	1	0	0	6	3	2	0	0	0	0	0	0	0	0	0	1	2	168	10	1	0
12	G	0	10+3	2003	15	2	4	1	1	0	0	1	0	0	1	1	10	1	1	15	2	7	0	24	1	1	1	calcium powder and drug	1	0	1	10	5	2	1	1	1	0	1	1	1	0	0	0	3	336	15	1	0
12	G	0	10+3	2003	15	2	4	1	1	0	0	1	0	0	1	1	10	1	1	15	2	7	0	24	1	1	1	calcium powder and drug	1	0	1	9	4	2	1	0	0	0	1	0	0	0	0	0	3	336	10	1	1
12	G	0	10+3	2003	15	2	4	1	1	0	0	1	0	0	1	1	10	1	1	15	2	7	0	24	1	1	1	calcium powder and drug	1	0	1	5	3	2	1	0	0	0	0	0	0	0	0	1	10	504	16	1	1
12	G	0	10+3	2003	15	2	4	1	1	0	0	1	0	0	1	1	10	1	1	15	2	7	0	24	1	1	1	calcium powder and drug	1	0	1	5	6	2	0	0	0	0	0	0	0	0	0	0	3	252	8	0	1
13	G	0	10	2004	8	1	4	1	1	0	0	1	0	0	1	1	7	1	1	12	1	9	1	18	1	1	1	calcium powder and drug	1	0	1	9	5	2	1	0	1	1	0	0	0	0	0	0	10	252	12	1	1
13	G	0	10	2004	8	1	4	1	1	0	0	1	0	0	1	1	7	1	1	12	1	9	1	18	1	1	1	calcium powder and drug	1	0	1	8	4	2	0	0	0	0	0	1	0	0	0	0	10	336	8	0	1
13	G	0	10	2004	8	1	4	1	1	0	0	1	0	0	1	1	7	1	1	12	1	9	1	18	1	1	1	calcium powder and drug	1	0	0	4	1	0	0	0	0	0	0	0	0	0	0	1	6	336	3	0	1
13	G	0	10	2004	8	1	4	1	1	0	0	1	0	0	1	1	7	1	1	12	1	9	1	18	1	1	1	calcium powder and drug	1	0	0	3	1	0	1	0	0	0	0	0	0	0	0	0	6	280	2.5	0	1
14	G	1	10	2002	10	2	4	1	1	1	0	1	0	0	1	1	7	2	1	9	0	11	2	18	1	1	1	feed ajustment and calcium drug	1	0	1	4	2	1	0	0	0	0	0	0	0	0	0	0	9	28	9	0	0
14	G	1	10	2002	10	2	4	1	1	1	0	1	0	0	1	1	7	2	1	9	0	11	2	18	1	1	1	feed ajustment and calcium drug	1	0	1	3	1	0	0	0	0	0	0	0	0	0	0	0	6	336	3	0	1
14	G	1	10	2002	10	2	4	1	1	1	0	1	0	0	1	1	7	2	1	9	0	11	2	18	1	1	1	feed ajustment and calcium drug	1	0	0	4	2	1	0	0	0	0	0	0	0	0	0	0	12	196	5	0	1
14	G	1	10	2002	10	2	4	1	1	1	0	1	0	0	1	1	7	2	1	9	0	11	2	18	1	1	1	feed ajustment and calcium drug	1	0	0	2	1	0	0	0	0	0	0	0	0	0	0	0	0	28	3	0	0
15	G	1	12	2004	12	2	2	0	0	3	1	1	0	0	1	1	6	0	1	13	1	11	2	20	1	1	1	calcium powder	1	0	1	8	5	2	0	0	0	0	0	0	0	0	0	0	11	84	13	1	0
15	G	1	12	2004	12	2	2	0	0	3	1	1	0	0	1	1	6	0	1	13	1	11	2	20	1	1	1	calcium powder	1	0	0	3	1	0	0	0	0	0	0	0	0	0	0	0	0	56	3	0	0
16	G	1	8	2008	4	0	1	0	0	2	0	1	1	1	1	1	8	1	1	8	0	11	2	20	0	0	0	0	0	0	1	5	2	1	0	0	0	0	0	0	0	0	0	1	3	112	8	0	0
17	G	1	10+3	1987	5	0	2	0	0	3	1	1	0	0	1	1	10	0	1	9	0	6	0	12	1	1	1	Hay	1	0	1	5	3	2	1	0	0	0	0	0	0	0	0	0	3	336	12	1	1
17	G	1	10+3	1987	5	0	2	0	0	3	1	1	0	0	1	1	10	0	1	9	0	6	0	12	1	1	1	Hay	1	0	1	3	1	0	0	0	0	0	0	0	0	0	0	0	0	280	12	1	0
18	G	1	12+3	1991	8	1	3	1	0	0	1	1	1	0	1	1	6	0	1	9	0	13	2	20	1	1	1	calcium and feed change	1	0	1	10	6	2	1	0	1	0	1	0	0	0	0	1	6	21	11	1	0
18	G	1	12+3	1991	8	1	3	1	0	0	1	1	1	0	1	1	6	0	1	9	0	13	2	20	1	1	1	calcium and feed change	1	0	0	3	1	0	0	0	1	0	1	1	0	0	0	1	0	42	5	0	0
18	G	1	12+3	1991	8	1	3	1	0	0	1	1	1	0	1	1	6	0	1	9	0	13	2	20	1	1	1	calcium and feed change	1	0	1	5	2	1	0	0	1	0	1	1	0	0	0	1	3	231	10	1	0
19	G	1	12+3	2003	10	2	4	1	1	0	1	1	0	0	1	1	10	1	1	10	1	6	0	20	1	1	1	drug and feed change	1	0	1	5	2	1	0	0	0	0	0	0	1	0	0	0	4	252	12	1	1
19	G	1	12+3	2003	10	2	4	1	1	0	1	1	0	0	1	1	10	1	1	10	1	6	0	20	1	1	1	drug and feed change	1	0	1	5	2	1	0	1	0	0	1	0	0	0	0	0	4	70	15	1	0
19	G	1	12+3	2003	10	2	4	1	1	0	1	1	0	0	1	1	10	1	1	10	1	6	0	20	1	1	1	drug and feed change	1	0	1	5	2	1	0	1	0	0	0	0	0	0	0	0	3	28	10	1	0
19	G	1	12+3	2003	10	2	4	1	1	0	1	1	0	0	1	1	10	1	1	10	1	6	0	20	1	1	1	drug and feed change	1	0	1	5	2	1	0	1	0	0	1	0	0	0	0	0	3	14	20	1	0
20	G	1	12	1997	10	2	3	1	0	0	0	1	1	1	1	1	8	1	1	9	0	7	0	24	1	1	1	calcium drug	1	0	1	6	3	2	0	0	0	0	0	0	0	0	0	0	3	14	20	1	0
20	G	1	12	1997	10	2	3	1	0	0	0	1	1	1	1	1	8	1	1	9	0	7	0	24	1	1	1	calcium drug	1	0	1	5	2	1	0	0	0	0	0	0	0	0	0	0	3	28	11	1	0
20	G	1	12	1997	10	2	3	1	0	0	0	1	1	1	1	1	8	1	1	9	0	7	0	24	1	1	1	calcium drug	1	0	1	6	2	1	0	0	0	0	0	0	0	0	0	0	3	28	10	1	0
21	G	1	12+3	2003	9	1	3	1	0	2	1	1	0	1	1	1	6	1	1	8	0	12	2	20	1	1	1	calcium with feed	1	0	1	8	3	2	0	0	0	0	0	0	0	0	0	1	3	84	8	0	0
21	G	1	12+3	2003	9	1	3	1	0	2	1	1	0	1	1	1	6	1	1	8	0	12	2	20	1	1	1	calcium with feed	1	0	1	7	3	2	0	0	0	0	0	0	0	1	0	1	3	56	8	0	0
21	G	1	12+3	2003	9	1	3	1	0	2	1	1	0	1	1	1	6	1	1	8	0	12	2	20	1	1	1	calcium with feed	1	0	1	6	2	1	0	0	0	0	0	0	0	0	0	1	2	56	9	0	0
22	G	1	12+3	2004	6	1	3	1	0	1	1	1	1	1	1	1	10	1	1	8	0	6	0	20	1	1	1	calcium powder	1	0	1	3	1	0	0	0	0	0	0	1	0	0	0	0	0	196	10	1	0
22	G	1	12+3	2004	6	1	3	1	0	1	1	1	1	1	1	1	10	1	1	8	0	6	0	20	1	1	1	calcium powder	1	0	1	6	3	2	0	0	0	0	0	0	0	0	0	1	2	336	1	0	0
23	G	1	12	2000	6	1	2	0	0	1	1	1	0	0	1	1	6	1	1	15	2	7	0	20	1	1	1	calcium powder and calcium borogluconete	1	1	1	12	6	2	0	0	0	0	0	0	0	0	0	1	2	56	18	1	0
23	G	1	12	2000	6	1	2	0	0	1	1	1	0	0	1	1	6	1	1	15	2	7	0	20	1	1	1	calcium powder and calcium borogluconete	1	1	1	9	4	2	0	1	0	0	1	0	0	0	0	0	4	140	12	1	1
24	G	1	8	2002	10	2	4	1	1	0	0	1	0	1	1	1	8	1	1	10	1	8	1	20	1	1	1	calcium powder and calcium borogluconate	1	0	1	8	3	2	0	0	1	0	0	0	0	0	0	1	3	21	17	1	0
24	G	1	8	2002	10	2	4	1	1	0	0	1	0	1	1	1	8	1	1	10	1	8	1	20	1	1	1	calcium powder and calcium borogluconate	1	0	1	5	3	2	0	1	1	0	1	0	0	0	0	0	3	28	11	1	0
24	G	1	8	2002	10	2	4	1	1	0	0	1	0	1	1	1	8	1	1	10	1	8	1	20	1	1	1	calcium powder and calcium borogluconate	1	0	1	10	5	2	0	1	1	0	1	0	0	0	0	1	2	56	10	1	0
24	G	1	8	2002	10	2	4	1	1	0	0	1	0	1	1	1	8	1	1	10	1	8	1	20	1	1	1	calcium powder and calcium borogluconate	1	0	1	4	1	0	0	0	0	0	0	0	0	0	0	0	0	392	7	0	1
25	G	1	10	2004	6	1	2	0	0	0	1	1	1	1	1	1	7	1	1	10	1	10	2	20	1	1	1	calcium powder	1	0	1	4	1	0	0	0	0	0	0	0	0	0	0	0	0	140	7	0	0
25	G	1	10	2004	6	1	2	0	0	0	1	1	1	1	1	1	7	1	1	10	1	10	2	20	1	1	1	calcium powder	1	0	1	8	3	2	0	1	1	0	1	0	0	0	0	0	1	21	11	1	0
26	G	1	12	1995	8	1	2	0	0	3	1	1	0	1	1	1	10	1	1	9	0	11	2	20	1	1	1	calcium powder and feed ajustment	1	0	1	3	1	0	0	0	0	0	0	0	0	0	0	0	0	112	9	0	0
26	G	1	12	1995	8	1	2	0	0	3	1	1	0	1	1	1	10	1	1	9	0	11	2	20	1	1	1	calcium powder and feed ajustment	1	0	1	7	3	2	0	1	0	0	1	1	0	0	0	1	3	259	9	0	0
27	G	1	12	1975	6	1	3	1	0	0	1	1	0	1	1	1	5	0	1	16	2	7	0	20	1	1	1	calcium powder and feed ajustment	1	0	1	12	3	2	0	0	0	0	0	1	0	0	0	0	2	84	14	1	0
27	G	1	12	1975	6	1	3	1	0	0	1	1	0	1	1	1	5	0	1	16	2	7	0	20	1	1	1	calcium powder and feed ajustment	1	0	1	12	3	2	0	0	0	0	0	1	0	0	0	1	2	392	16	1	1
27	G	1	12	1975	6	1	3	1	0	0	1	1	0	1	1	1	5	0	1	16	2	7	0	20	1	1	1	calcium powder and feed ajustment	1	0	1	6	2	1	0	0	1	0	0	1	0	0	0	1	3	42	17	1	0
28	G	1	12	1985	6	1	2	0	0	0	0	1	0	0	1	1	7	1	1	18	2	7	0	20	1	1	1	calcium powder and feed ajustment	1	0	1	7	3	2	0	0	0	0	0	0	0	0	0	1	2	1900-07-14	2	0	1
28	G	1	12	1985	6	1	2	0	0	0	0	1	0	0	1	1	7	1	1	18	2	7	0	20	1	1	1	feed change and drug	1	0	1	5	2	1	0	0	0	0	0	0	0	0	0	0	2	2019-07-10	4	0	1
29	G	1	12	1980	9	1	6	2	1	2	1	1	0	0	1	1	4	0	1	20	2	7	0	20	1	1	1	feed change and drug	1	0	1	7	4	2	0	0	0	0	0	0	0	0	0	0	3	2010-01-01	4	0	1
29	G	1	12	1980	9	1	6	2	1	2	1	1	0	0	1	1	4	0	1	20	2	7	0	20	1	1	1	calcium powder and feed ajustment	1	0	1	7	4	2	0	0	0	0	0	0	0	0	0	1	2	2010-11-01	7	0	1
29	G	1	12	1980	9	1	6	2	1	2	1	1	0	0	1	1	4	0	1	20	2	7	0	20	1	1	1	calcium powder and feed ajustment	1	0	1	6	3	2	0	0	0	0	0	0	0	0	0	0	2	2010-12-01	3	0	1
29	G	1	12	1980	9	1	6	2	1	2	1	1	0	0	1	1	4	0	1	20	2	7	0	20	1	1	1	calcium powder and feed ajustment	1	0	1	11	5	2	0	0	0	0	0	0	0	0	0	0	2	2010-12-01	5	0	1
30	G	1	12	1985	6	1	3	1	0	0	1	1	1	1	1	1	6	1	1	8	0	7	0	20	1	1	1	calcium powder and feed ajustment	1	0	1	5	4	2	0	0	0	0	0	0	0	0	0	0	2	238	6	0	1
30	G	1	12	1985	6	1	3	1	0	0	1	1	1	1	1	1	6	1	1	8	0	7	0	20	1	1	1	0	1	0	1	5	3	2	0	0	0	0	0	0	0	0	0	0	2	210	6	0	1
31	G	0	11	1972	15	2	4	1	1	3	0	1	1	1	1	1	7	0	0	15	2	7	0	12	1	1	1	calcium powder and feed ajustment	1	0	1	6	3	2	0	1	0	0	0	0	0	0	0	0	2	28	10	1	0
31	G	0	11	1972	15	2	4	1	1	3	0	1	1	1	1	1	7	0	0	15	2	7	0	12	1	1	1	calcium powder and feed ajustment	1	0	1	5	2	1	0	1	0	0	0	0	0	0	0	0	2	238	8	0	1
31	G	0	11	1972	15	2	4	1	1	3	0	1	1	1	1	1	7	0	0	15	2	7	0	12	1	1	1	calcium powder and feed ajustment	1	0	1	7	3	2	0	0	1	0	0	0	0	0	0	0	2	196	12	1	0
31	G	0	11	1972	15	2	4	1	1	3	0	1	1	1	1	1	7	0	0	15	2	7	0	12	1	1	1	0	1	0	1	4	2	1	0	0	0	0	0	0	0	0	0	0	2	336	8	0	1
32	G	1	12+3	1990	17	2	4	1	1	0	1	1	0	1	1	1	10	1	1	25	2	7	0	20	1	1	1	calcium powder and feed ajustment	1	1	1	4	3	2	0	0	0	0	0	0	0	0	0	1	2	21	20	1	0
32	G	1	12+3	1990	17	2	4	1	1	0	1	1	0	1	1	1	10	1	1	25	2	7	0	20	1	1	1	calcium powder and feed ajustment	1	1	1	3	1	0	0	0	0	0	0	1	0	0	0	1	0	336	16	1	1
32	G	1	12+3	1990	17	2	4	1	1	0	1	1	0	1	1	1	10	1	1	25	2	7	0	20	1	1	1	calcium powder and feed ajustment	1	1	1	4	2	1	0	1	1	0	1	0	0	0	0	1	4	84	10	1	0
32	G	1	12+3	1990	17	2	4	1	1	0	1	1	0	1	1	1	10	1	1	25	2	7	0	20	1	1	1	drug and feed change	1	1	1	5	4	2	0	0	1	0	0	0	0	0	0	0	2	3	20	1	0
33	G	1	10	2003	9	1	4	1	1	1	0	1	0	1	1	1	5	0	1	9	0	11	2	20	1	1	1	drug and feed change	1	0	1	5	3	2	0	0	0	0	0	0	0	0	0	0	2	28	20	1	0
33	G	1	10	2003	9	1	4	1	1	1	0	1	0	1	1	1	5	0	1	9	0	11	2	20	1	1	1	0	1	0	1	7	4	2	0	0	1	0	0	0	0	0	0	0	2	252	25	1	0
33	G	1	10	2003	9	1	4	1	1	1	0	1	0	1	1	1	5	0	1	9	0	11	2	20	1	1	1	drug and feed change	1	0	1	2.5	1	0	0	0	0	0	0	0	0	0	0	0	0	224	15	1	0
33	G	1	10	2003	9	1	4	1	1	1	0	1	0	1	1	1	5	0	1	9	0	11	2	20	1	1	1	drug and feed change	1	0	1	3	2	1	0	0	0	0	0	0	0	0	0	1	2	70	25	1	1
34	G	1	10	2000	8	1	3	1	0	0	0	1	0	0	1	1	5	1	1	8	0	10	2	20	1	1	1	drug and feed change	1	0	1	9	5	2	0	0	0	0	0	0	0	0	0	0	4	224	8	0	1
34	G	1	10	2000	8	1	3	1	0	0	0	1	0	0	1	1	5	1	1	8	0	10	2	20	1	1	1	drug and feed change	1	0	0	12	5	2	0	0	0	0	0	0	0	0	0	0	4	280	5	0	1
34	G	1	10	2000	8	1	3	1	0	0	0	1	0	0	1	1	5	1	1	8	0	10	2	20	1	1	1	drug and feed change	1	0	0	6	2	1	0	1	1	0	0	0	0	0	0	0	6	28	9	0	0
35	G	1	12	1997	6	1	3	1	0	0	0	1	1	1	1	1	10	1	1	10	1	10	2	20	1	1	1	drug and feed change	0	0	0	2.3	1	0	0	1	1	0	1	1	0	0	0	0	0	28	10	1	0
35	G	1	12	1997	6	1	3	1	0	0	0	1	1	1	1	1	10	1	1	10	1	10	2	20	1	1	1	drug and feed change	0	0	1	3	2	1	0	0	1	0	0	0	0	0	0	0	3	308	6	0	1
35	G	1	12	1997	6	1	3	1	0	0	0	1	1	1	1	1	10	1	1	10	1	10	2	20	1	1	1	0	0	0	1	8.5	3	2	0	1	1	0	1	0	0	0	0	0	4	84	10	1	1
36	G	0	0	1970	5	0	1	0	0	2	1	1	1	0	1	1	10	1	1	11	1	7	0	20	1	1	1	calcium powder	1	0	1	5	3	2	0	1	0	0	1	0	0	0	0	0	2	406	5	0	1
37	G	1	3	1980	4	0	3	1	0	1	1	1	0	1	1	1	8	1	1	16	2	36	2	20	1	1	1	calcium powder	1	0	1	4	1	0	0	0	0	0	0	0	0	0	0	0	0	56	16	1	0
37	G	1	3	1980	4	0	3	1	0	1	1	1	0	1	1	1	8	1	1	16	2	36	2	20	1	1	1	calcium powder	1	0	1	5	2	1	0	0	0	0	0	0	0	0	0	0	2	112	16	1	0
38	G	0	0	1997	8	1	3	1	0	1	1	1	0	0	1	1	6	1	1	15	2	10	2	20	1	1	1	0	1	1	1	4	2	1	0	0	0	0	0	0	0	0	0	0	1	70	16	1	0
38	G	0	0	1997	8	1	3	1	0	1	1	1	0	0	1	1	6	1	1	15	2	10	2	20	1	1	1	drug and feed change	1	1	1	4	2	1	0	0	1	0	0	0	0	1	1	1	1	42	6	0	0
38	G	0	0	1997	8	1	3	1	0	1	1	1	0	0	1	1	6	1	1	15	2	10	2	20	1	1	1	drug and feed change	1	1	1	9	4	2	0	0	0	0	0	1	0	0	0	0	1	49	20	1	0
39	G	1	8	1989	5	0	2	0	0	1	1	1	0	1	1	1	6	1	1	10	1	10	2	20	1	1	1	drug and feed change	1	1	1	5	3	2	0	0	1	1	0	1	0	1	0	0	1	280	16	1	1
39	G	1	8	1989	5	0	2	0	0	1	1	1	0	1	1	1	6	1	1	10	1	10	2	20	1	1	1	feed change and drug	1	1	1	4	1	0	0	0	0	0	0	0	1	0	0	0	0	1	2	0	0
40	G	1	11	1980	4	0	2	0	0	1	1	1	0	1	1	1	6	0	1	7	0	9	1	20	1	1	1	feed change and drug	1	0	1	8	4	2	0	0	0	0	0	0	0	0	0	0	2	336	5	0	1
40	G	1	11	1980	4	0	2	0	0	1	1	1	0	1	1	1	6	0	1	7	0	9	1	20	1	1	1	feed change and drug	1	0	0	3	1	0	0	1	1	1	1	1	1	0	0	0	0	7	11	1	0
41	G	1	10+3	1983	5	0	2	0	0	1	1	1	0	0	1	1	4.5	0	1	20	2	10	2	18	1	1	1	calcium powder	0	0	1	4	1	0	0	0	0	0	0	0	0	0	0	0	0	112	16	1	0
41	G	1	10+3	1983	5	0	2	0	0	1	1	1	0	0	1	1	4.5	0	1	20	2	10	2	18	1	1	1	calcium powder	0	0	1	6	2	1	0	0	0	0	0	0	0	0	0	0	1	7	11	1	0
42	G	0	0	1988	7	1	2	0	0	3	1	1	0	0	1	1	6	1	1	9	0	4	0	20	1	1	1	calcium and feed change	1	1	0	9	5	2	0	1	0	0	1	1	1	0	0	0	0	98	5	0	0
42	G	0	0	1988	7	1	2	0	0	3	1	1	0	0	1	1	6	1	1	9	0	4	0	20	1	1	1	calcium and feed change	1	1	1	6	2	1	0	0	0	0	0	0	0	0	0	0	3	49	6	0	0
43	G	0	5	2002	7	1	2	0	0	0	1	1	0	0	1	1	6	1	1	6	0	6	0	20	1	1	1	calcium powder	1	0	0	6	3	2	0	0	0	0	0	0	1	0	0	0	4	35	7	0	0
43	G	0	5	2002	7	1	2	0	0	0	1	1	0	0	1	1	6	1	1	6	0	6	0	20	1	1	1	calcium powder	1	0	0	4	1	0	0	0	0	0	0	0	0	0	0	1	0	140	7	0	0
44	G	1	12+3	2006	7	1	3	1	0	0	1	1	0	1	1	1	8	1	0	18	2	11	2	24	1	1	1	calcium powder and limestone	1	1	1	4	1	0	0	0	0	0	0	0	0	0	0	0	0	392	5	0	1
44	G	1	12+3	2006	7	1	3	1	0	0	1	1	0	1	1	1	8	1	0	18	2	11	2	24	1	1	1	calcium powder and limestone	1	1	1	10	7	2	1	0	0	0	0	0	1	0	0	1	4	196	14	1	1
44	G	1	12+3	2006	7	1	3	1	0	0	1	1	0	1	1	1	8	1	0	18	2	11	2	24	1	1	1	calcium powder and limestone	1	1	1	6	2	1	0	0	0	0	0	0	0	0	0	0	3	35	10	1	0
45	G	1	8	1955	4	0	2	0	0	0	0	1	0	0	1	1	8	1	1	10	1	8	1	20	0	0	0	0	0	0	1	3	1	0	0	0	0	0	0	0	0	0	0	0	0	140	10	1	0
45	G	1	8	1955	4	0	2	0	0	0	0	1	0	0	1	1	8	1	1	10	1	8	1	20	0	0	0	0	0	0	1	12	7	2	0	0	0	0	0	0	0	0	0	0	2	56	10	1	1
46	G	1	3	2000	3	0	1	0	0	0	0	1	0	0	1	1	5	1	0	9	0	15	2	20	0	0	0	0	0	0	0	6	2	1	1	1	0	0	1	0	0	0	0	0	4	77	7	0	0
47	G	1	12+3	2002	15	2	4	1	1	4	1	1	0	0	1	1	10	1	1	9	0	8	1	24	0	0	0	0	0	0	1	7	5	2	0	0	0	0	0	0	0	0	0	0	2	336	14	1	1
47	G	1	12+3	2002	15	2	4	1	1	4	1	1	0	0	1	1	10	1	1	9	0	8	1	24	0	0	0	0	0	0	1	2	1	0	0	0	0	0	0	0	0	0	0	0	0	196	12	1	1
47	G	1	12+3	2002	15	2	4	1	1	4	1	1	0	0	1	1	10	1	1	9	0	8	1	24	0	0	0	0	0	0	1	5	3	2	0	0	0	0	0	0	0	0	0	0	3	56	10	1	0
47	G	1	12+3	2002	15	2	4	1	1	4	1	1	0	0	1	1	10	1	1	9	0	8	1	24	0	0	0	0	0	0	1	6	3	2	0	0	0	0	0	0	0	0	0	0	2	336	10	1	1
48	G	1	12+3	2010	12	2	3	1	0	2	0	1	0	0	1	1	8	1	1	7	0	8	1	23	0	0	0	0	0	0	0	3	2	1	0	0	0	0	0	0	0	0	0	0	3	196	7	0	1
48	G	1	12+3	2010	12	2	3	1	0	2	0	1	0	0	1	1	8	1	1	7	0	8	1	23	0	0	0	0	0	0	0	12	5	2	0	0	0	0	0	0	0	0	0	0	4	448	2	0	0
48	G	1	12+3	2010	12	2	3	1	0	2	0	1	0	0	1	1	8	1	1	7	0	8	1	23	0	0	0	0	0	0	0	8	3	2	0	0	0	0	0	0	0	0	0	0	5	42	8	0	0
49	G	1	12+3	2000	8	1	3	1	0	1	1	1	0	1	1	1	6	1	1	12	1	11	2	24	0	0	0	0	0	0	1	6	4	2	0	0	0	0	0	0	0	0	0	0	1	168	9	0	1
49	G	1	12+3	2000	8	1	3	1	0	1	1	1	0	1	1	1	6	1	1	12	1	11	2	24	0	0	0	0	0	0	1	7	5	2	0	0	0	0	0	0	0	0	0	0	1	140	9	0	1
49	G	1	12+3	2000	8	1	3	1	0	1	1	1	0	1	1	1	6	1	1	12	1	11	2	24	0	0	0	0	0	0	1	4	1	0	0	0	0	0	0	0	0	0	0	0	0	56	3	0	0
50	G	1	10	1983	9	1	4	1	1	1	1	1	0	0	1	1	8	1	1	15	2	9	1	20	1	1	1	calcium powder	1	1	1	1.8	1	0	0	0	0	0	0	0	1	0	0	0	0	49	8	0	0
50	G	1	10	1983	9	1	4	1	1	1	1	1	0	0	1	1	8	1	1	15	2	9	1	20	1	1	1	calcium powder	1	1	1	7	3	2	0	0	0	0	0	0	0	0	0	0	3	112	10	1	1
50	G	1	10	1983	9	1	4	1	1	1	1	1	0	0	1	1	8	1	1	15	2	9	1	20	1	1	1	calcium powder	1	1	1	10	8	2	0	0	0	0	0	0	0	0	0	0	3	420	6	0	0
50	G	1	10	1983	9	1	4	1	1	1	1	1	0	0	1	1	8	1	1	15	2	9	1	20	1	1	1	calcium powder	1	1	1	6	4	2	0	1	1	0	1	0	0	0	0	0	3	56	15	1	0
51	G	1	10	2004	2	0	1	0	0	0	0	1	0	0	1	1	6	1	1	6	0	7	0	20	1	1	1	feed ajustment	1	1	1	5	3	2	0	0	0	0	0	0	0	0	0	0	3	196	6	0	0
52	G	1	8	1990	5	0	2	0	0	0	0	1	0	0	1	1	12	1	1	12	1	8	1	24	1	1	1	feed change	1	0	1	8	5	2	0	0	0	0	0	0	0	0	0	0	3	14	12	1	0
52	G	1	8	1990	5	0	2	0	0	0	0	1	0	0	1	1	12	1	1	12	1	8	1	24	1	1	1	feed change	1	0	1	7	2	1	0	0	0	0	0	0	0	0	0	0	3	28	14	1	1
53	G	0	0	2003	2	0	1	0	0	0	0	1	0	0	1	1	6	1	1	6	0	8	1	0	0	0	0	0	0	0	0	12	8	2	0	0	0	0	0	0	0	0	0	0	2	168	6	0	1
54	G	1	12+3	1981	6	1	3	1	0	0	0	1	0	0	1	1	12	1	0	24	2	9	1	15	1	1	1	calcium powder and calcium borogluconete	1	1	1	11	7	2	0	1	1	0	1	1	0	1	0	0	2	84	12	1	1
54	G	1	12+3	1981	6	1	3	1	0	0	0	1	0	0	1	1	12	1	0	24	2	9	1	15	1	1	1	calcium powder and calcium borogluconete	1	1	1	6	4	2	0	0	0	0	0	0	0	0	0	0	2	336	10	1	1
54	G	1	12+3	1981	6	1	3	1	0	0	0	1	0	0	1	1	12	1	0	24	2	9	1	15	1	1	1	calcium powder and calcium borogluconete	1	1	1	5	1	0	0	0	0	0	0	0	0	0	0	0	0	364	13	1	1
55	G	1	6	2002	28	2	4	1	1	1	1	1	1	1	1	1	12	0	1	18	2	9	1	24	1	1	1	calcium powder and calcium borogluconete	1	1	1	2.5	1	0	0	0	0	0	0	0	0	0	0	1	0	280	10	1	1
55	G	1	6	2002	28	2	4	1	1	1	1	1	1	1	1	1	12	0	1	18	2	9	1	24	1	1	1	calcium powder and calcium borogluconete	1	1	0	4	3	2	0	0	0	0	0	0	0	0	0	0	3	280	16	1	1
55	G	1	6	2002	28	2	4	1	1	1	1	1	1	1	1	1	12	0	1	18	2	9	1	24	1	1	1	calcium powder and calcium borogluconete	1	1	0	7	4	2	0	0	0	0	0	0	0	0	0	0	3	112	12	1	1
55	G	1	6	2002	28	2	4	1	1	1	1	1	1	1	1	1	12	0	1	18	2	9	1	24	1	1	1	calcium powder and calcium borogluconete	1	1	0	3	2	1	0	0	0	0	0	0	0	0	0	0	3	196	16	1	0
56	G	1	12	1998	8	1	2	0	0	1	0	1	0	0	1	1	8	1	1	12	1	10	2	20	1	1	1	feed change	1	0	1	2	1	0	0	0	0	0	0	0	0	0	0	0	0	196	8	0	0
56	G	1	12	1998	8	1	2	0	0	1	0	1	0	0	1	1	8	1	1	12	1	10	2	20	1	1	1	feed change	1	0	1	5	3	2	0	0	0	0	0	0	0	0	0	0	3	196	17	1	1
57	G	1	8	2004	7	1	4	1	1	0	0	1	0	0	1	1	10	2	1	6	0	9	1	24	1	1	1	calcium	1	1	0	9	5	2	0	1	0	0	1	0	0	1	0	0	6	168	6	0	1
57	G	1	8	2004	7	1	4	1	1	0	0	1	0	0	1	1	10	2	1	6	0	9	1	24	1	1	1	calcium	1	1	0	2.5	1	0	0	0	0	0	0	0	0	0	0	0	0	168	4	0	1
57	G	1	8	2004	7	1	4	1	1	0	0	1	0	0	1	1	10	2	1	6	0	9	1	24	1	1	1	calcium	1	1	1	6	4	2	0	1	0	0	1	0	1	0	0	1	3	336	6	0	0
58	G	1	8	2001	14	2	11	2	1	0	0	1	0	0	1	1	10	0	0	14	1	5	0	20	1	1	1	calcium powder and calcium borogluconete	1	1	0	3	1	0	0	1	1	0	1	0	0	0	0	0	0	224	3	0	1
58	G	1	8	2001	14	2	11	2	1	0	0	1	0	0	1	1	10	0	0	14	1	5	0	20	1	1	1	calcium powder and calcium borogluconete	1	1	1	5	3	2	0	1	1	0	1	0	0	0	0	1	3	140	16	1	1
58	G	1	8	2001	14	2	11	2	1	0	0	1	0	0	1	1	10	0	0	14	1	5	0	20	1	1	1	calcium powder and calcium borogluconete	1	1	0	3	1	0	0	0	0	0	0	0	0	0	0	0	0	56	9	0	0
58	G	1	8	2001	14	2	11	2	1	0	0	1	0	0	1	1	10	0	0	14	1	5	0	20	1	1	1	calcium powder and calcium borogluconete	1	1	0	3	1	0	1	1	1	0	1	1	0	0	0	0	0	336	8	0	1
59	G	0	8	2001	10	2	2	0	0	0	0	0	0	0	1	1	8	1	0	10	1	10	2	20	0	0	0	0	0	0	1	4	2	1	1	1	1	0	1	0	1	0	0	1	3	168	12	1	1
59	G	0	8	2001	10	2	2	0	0	0	0	0	0	0	1	1	8	1	0	10	1	10	2	20	0	0	0	0	0	0	1	5	2	1	0	0	0	0	0	0	1	0	0	0	0	336	6	0	0
59	G	0	8	2001	10	2	2	0	0	0	0	0	0	0	1	1	8	1	0	10	1	10	2	20	0	0	0	0	0	0	0	4	2	1	1	1	1	1	1	0	0	0	0	0	4	7	14	1	0
59	G	0	8	2001	10	2	2	0	0	0	0	0	0	0	1	1	8	1	0	10	1	10	2	20	0	0	0	0	0	0	1	6	2	1	1	1	1	0	1	0	0	0	1	0	4	56	10	1	1
60	G	1	10+3	2003	5	0	2	0	0	1	0	1	0	0	1	1	6	0	1	12	1	11	2	18	1	1	1	feed change	1	0	1	5	2	1	0	0	0	0	0	0	0	0	0	0	3	196	10	1	1
60	G	1	10+3	2003	5	0	2	0	0	1	0	1	0	0	1	1	6	0	1	12	1	11	2	18	0	0	0	feed change	0	0	0	10	8	2	0	0	0	0	0	0	0	0	0	0	3	224	8	0	1
61	G	1	12	2004	5	0	2	0	0	0	1	1	0	0	1	1	6	1	1	17	2	9	1	15	1	1	1	calcium powder	1	0	1	5	3	2	0	0	0	0	0	0	0	0	0	1	3	112	10	1	1
61	G	1	12	2004	5	0	2	0	0	0	1	1	0	0	1	1	6	1	1	17	2	9	1	15	1	1	1	calcium powder	1	0	1	4	1	0	0	0	0	1	0	0	0	0	0	0	0	112	8	0	1
62	G	0	0	1995	20	2	5	2	1	3	0	1	0	0	1	1	10	2	1	10	1	8	1	24	1	1	1	drug	1	1	1	6	4	2	0	0	0	0	0	0	0	0	0	1	4	224	3	0	1
62	G	0	0	1995	20	2	5	2	1	3	0	1	0	0	1	1	10	2	1	10	1	8	1	24	1	1	1	drug	1	1	1	5	3	2	0	0	0	0	0	1	0	0	0	0	4	224	10	1	1
62	G	0	0	1995	20	2	5	2	1	3	0	1	0	0	1	1	10	2	1	10	1	8	1	24	1	1	1	drug	1	1	1	8	5	2	0	0	0	0	0	0	0	0	0	1	4	140	8	0	0
62	G	0	0	1995	20	2	5	2	1	3	0	1	0	0	1	1	10	2	1	10	1	8	1	24	1	1	1	drug	1	1	1	4	2	1	1	1	0	0	0	0	0	0	0	1	4	28	10	1	0
63	G	1	12	1990	16	2	5	2	1	1	0	1	0	0	1	1	8	1	0	10	1	8	1	20	0	0	0	0	0	0	0	4	1	0	0	0	0	0	0	1	0	0	0	0	0	280	3	0	1
63	G	1	12	1990	16	2	5	2	1	1	0	1	0	0	1	1	8	1	0	10	1	8	1	20	0	0	0	0	0	0	1	8	5	2	1	0	0	0	0	0	1	0	0	1	0	84	4	0	0
63	G	1	12	1990	16	2	5	2	1	1	0	1	0	0	1	1	8	1	0	10	1	8	1	20	0	0	0	0	0	0	1	14	12	2	0	0	0	0	1	1	1	1	1	0	4	84	8	0	1
63	G	1	12	1990	16	2	5	2	1	1	0	1	0	0	1	1	8	1	0	10	1	8	1	20	0	0	0	0	0	0	1	9	6	2	0	0	0	1	1	0	0	0	0	0	4	196	10	1	0
64	G	1	8	1995	14	2	5	2	1	1	0	1	0	0	1	1	10	1	1	10	1	8	1	24	1	1	1	drug	1	1	0	4	1	0	0	0	0	0	0	0	0	0	0	0	0	168	3	0	0
64	G	1	8	1995	14	2	5	2	1	1	0	1	0	0	1	1	10	1	1	10	1	8	1	24	1	1	1	drug	1	1	1	5	2	1	0	0	0	0	0	0	0	0	0	1	4	252	8	0	1
64	G	1	8	1995	14	2	5	2	1	1	0	1	0	0	1	1	10	1	1	10	1	8	1	24	1	1	1	drug	1	1	1	6	4	2	0	0	0	0	0	1	0	0	0	1	4	56	10	1	0
65	G	1	8	2008	3	0	1	0	0	0	0	1	0	0	1	1	5	0	1	8	0	10	2	20	1	1	1	feed change and drug	1	0	0	6	3	2	0	0	0	0	0	0	0	0	0	1	2	91	8	0	0
65	G	1	8	2008	3	0	1	0	0	0	0	1	0	0	1	1	5	0	1	8	0	10	2	20	1	1	1	feed change and drug	1	0	0	6	3	2	0	0	0	0	0	0	0	0	0	1	2	91	8	0	0
66	G	1	12	1992	12	2	4	1	1	3	0	1	0	1	1	1	5	1	1	7	0	12	2	16	0	0	0	0	0	0	0	3	1	0	1	0	0	0	0	0	0	0	1	0	3	196	8	0	0
66	G	1	12	1992	12	2	4	1	1	3	0	1	0	1	1	1	5	1	1	7	0	12	2	16	0	0	0	0	0	0	0	4	2	1	0	0	1	0	1	0	0	0	0	0	3	196	5	0	0
66	G	1	12	1992	12	2	4	1	1	3	0	1	0	1	1	1	5	1	1	7	0	12	2	16	0	0	0	0	0	0	0	6	3	2	0	0	0	0	0	0	0	0	0	0	3	14	10	1	0
66	G	1	12	1992	12	2	4	1	1	3	0	1	0	1	1	1	5	1	1	7	0	12	2	16	0	0	0	0	0	0	0	9	5	2	0	0	1	0	1	0	0	0	0	1	3	224	11	1	1
67	G	1	10+3	2010	8	1	2	0	0	6	0	1	1	1	1	1	7	0	0	14	1	10	2	20	0	0	0	0	0	0	0	8	2	1	0	0	1	0	1	0	0	0	1	0	3	196	6	0	1
67	G	1	10+3	2010	8	1	2	0	0	6	0	1	1	1	1	1	7	0	0	14	1	10	2	20	0	0	0	0	0	0	0	10	5	2	0	0	0	0	0	0	0	0	0	0	4	336	8	0	0
68	G	1	12+3	2007	2	0	1	0	0	0	0	1	0	1	1	1	5	1	1	10	1	9	1	20	0	0	0	0	0	0	0	10	5	2	0	0	0	0	0	0	0	0	0	0	4	336	8	0	0
69	G	1	10	2006	6	1	4	1	1	0	1	1	1	0	1	1	5	1	0	15	2	8	1	20	1	1	1	drug	1	1	0	3	1	0	0	1	1	1	1	0	0	0	0	0	0	210	12	1	1
69	G	1	10	2006	6	1	4	1	1	0	1	1	1	0	1	1	5	1	0	15	2	8	1	20	1	1	1	drug	1	1	1	4	1	0	0	0	0	0	0	0	0	0	0	1	0	224	14	1	1
69	G	1	10	2006	6	1	4	1	1	0	1	1	1	0	1	1	5	1	0	15	2	8	1	20	1	1	1	drug	1	1	0	2.5	1	0	0	0	0	0	0	0	0	0	0	0	0	126	12	1	0
69	G	1	10	2006	6	1	4	1	1	0	1	1	1	0	1	1	5	1	0	15	2	8	1	20	1	1	1	drug	1	1	0	5	3	2	0	0	0	0	0	0	0	0	0	0	3	140	12	1	0
70	G	1	10+3	2000	9	1	2	0	0	1	1	1	1	0	1	1	5	1	0	15	2	8	1	20	1	1	1	drug	1	1	0	5	3	2	0	1	0	0	1	0	1	0	0	0	3	672	8	0	1
70	G	1	10+3	2000	9	1	2	0	0	1	1	1	1	0	1	1	5	1	0	15	2	8	1	20	1	1	1	drug	1	1	0	4	2	1	0	0	0	0	0	0	0	0	0	0	3	154	9	0	0
71	G	1	12	2001	19	2	4	1	1	5	1	1	0	0	1	1	5	1	0	14	1	10	2	20	1	1	1	feed ajustment	1	0	0	4	2	1	0	0	0	0	0	0	0	0	0	0	3	42	4	0	0
71	G	1	12	2001	19	2	4	1	1	5	1	1	0	0	1	1	5	1	0	14	1	10	2	20	1	1	1	feed ajustment	1	0	0	4	1	0	0	0	0	0	0	0	0	0	0	0	0	238	3	0	0
71	G	1	12	2001	19	2	4	1	1	5	1	1	0	0	1	1	5	1	0	14	1	10	2	20	1	1	1	feed ajustment	1	0	1	6	4	2	0	1	1	0	1	1	1	0	0	0	3	154	14	1	1
71	G	1	12	2001	19	2	4	1	1	5	1	1	0	0	1	1	5	1	0	14	1	10	2	20	1	1	1	feed ajustment	1	0	0	10	7	2	0	0	0	0	0	0	0	0	0	0	3	336	6	0	0
72	G	0	0	1990	4	0	2	0	0	0	0	1	0	0	1	1	5	1	0	8	0	10	2	15	0	0	0	0	0	0	1	9	7	2	0	0	0	0	0	0	0	0	0	0	2	231	8	0	1
72	G	0	0	1990	4	0	2	0	0	0	0	1	0	0	1	1	5	1	0	8	0	10	2	15	0	0	0	0	0	0	0	8	5	2	0	0	0	0	0	0	0	0	0	0	2	196	8	0	1
73	G	1	8	2000	7	1	3	1	0	1	0	1	0	1	1	1	6	1	1	10	1	12	2	20	1	1	1	feed change	1	1	0	3	1	0	0	0	0	0	0	0	0	0	0	0	0	147	11	1	0
73	G	1	8	2000	7	1	3	1	0	1	0	1	0	1	1	1	6	1	1	10	1	12	2	20	1	1	1	feed change	1	1	0	5	4	2	0	0	0	0	0	0	0	0	0	1	3	245	16	1	1
73	G	1	12	1998	10	2	4	1	1	2	0	1	0	0	1	1	10	2	1	5	0	12	2	20	1	1	1	feed change	1	0	0	3	1	0	0	0	0	0	0	0	0	0	0	0	0	182	14	1	1
74	G	1	12	1998	10	2	4	1	1	2	0	1	0	0	1	1	10	2	1	5	0	12	2	20	1	1	1	0	1	0	0	10	5	2	0	0	0	0	0	0	0	0	0	0	2	336	4	0	0
74	G	1	12	1998	10	2	4	1	1	2	0	1	0	0	1	1	10	2	1	5	0	12	2	20	1	1	1	0	1	0	1	10	6	2	0	0	0	0	0	0	0	0	0	0	2	336	5	0	1
74	G	1	12	1998	10	2	4	1	1	2	0	1	0	0	1	1	10	2	1	5	0	12	2	20	1	1	1	0	1	0	0	8	5	2	0	0	0	0	0	0	0	0	0	0	0	350	6	0	0
74	G	1	12	1998	10	2	4	1	1	2	0	1	0	0	1	1	10	2	1	5	0	12	2	20	1	1	1	0	1	0	0	7	2	1	0	0	0	0	0	0	0	0	0	0	3	245	5	0	1
75	G	1	12	1997	15	2	6	2	1	2	0	1	0	0	1	1	10	1	1	24	2	12	2	20	0	0	0	0	0	0	0	3	1	0	0	0	0	0	0	0	0	0	0	1	0	196	8	0	0
75	G	1	12	1997	15	2	6	2	1	2	0	1	0	0	1	1	10	1	1	24	2	12	2	20	0	0	0	0	0	0	0	4	2	1	1	1	1	0	1	0	1	0	0	0	1	14	12	1	0
75	G	1	12	1997	15	2	6	2	1	2	0	1	0	0	1	1	10	1	1	24	2	12	2	20	0	0	0	0	0	0	0	6	2	1	0	0	0	0	0	0	0	0	0	0	1	56	24	1	0
75	G	1	12	1997	15	2	6	2	1	2	0	1	0	0	1	1	10	1	1	24	2	12	2	20	0	0	0	0	0	0	0	7	3	2	0	0	0	0	0	0	0	0	0	0	1	196	26	1	1
76	G	1	12	2000	14	2	5	2	1	0	0	1	0	0	1	1	8	1	1	16	2	10	2	20	0	0	0	0	0	0	0	4	2	1	0	0	0	0	0	0	0	0	0	0	1	252	19	1	0
76	G	1	12	2000	14	2	5	2	1	0	0	1	0	0	1	1	8	1	1	16	2	10	2	20	0	0	0	0	0	0	0	6	3	2	0	1	0	0	0	1	1	0	0	1	1	7	21	1	0
76	G	1	12	2000	14	2	5	2	1	0	0	1	0	0	1	1	8	1	1	16	2	10	2	20	0	0	0	0	0	0	0	4	2	1	0	0	0	0	0	0	0	0	0	0	1	21	16	1	0
76	G	1	12	2000	14	2	5	2	1	0	0	1	0	0	1	1	8	1	1	16	2	10	2	20	0	0	0	0	0	0	0	10	7	2	0	0	0	0	0	1	1	1	1	0	1	21	23	1	0
77	G	1	12	1990	5	0	2	0	0	1	0	1	0	0	1	1	10	1	0	24	2	12	2	20	1	1	1	0	1	0	1	10	8	2	0	0	0	0	1	0	0	0	0	1	1	35	24	1	0
77	G	1	12	1990	5	0	2	0	0	1	0	1	0	0	1	1	10	1	0	24	2	12	2	20	1	1	1	0	1	0	0	8	6	2	0	0	0	0	0	0	0	0	0	0	1	56	20	1	0
78	G	1	12+3	2006	11	2	2	0	0	2	0	1	0	0	1	1	8	1	0	5	0	10	2	0	0	0	0	0	0	0	0	3	1	0	0	0	0	0	0	0	0	0	0	0	0	28	3	0	0
78	G	1	12+3	2006	11	2	2	0	0	2	0	1	0	0	1	1	8	1	0	5	0	10	2	0	0	0	0	0	0	0	0	10	5	2	1	1	1	1	1	1	1	1	1	1	8	147	5	0	0
79	G	0	10+2	2004	3	0	2	0	0	0	1	1	0	0	1	1	5	1	0	24	2	8	1	20	1	1	1	drug	1	0	1	5	4	2	0	0	0	0	0	0	1	0	0	0	3	203	8	0	1
79	G	0	10+2	2004	3	0	2	0	0	0	1	1	0	0	1	1	5	1	0	24	2	8	1	20	1	1	1	drug	1	0	1	2.5	1	0	1	0	0	0	0	0	0	0	1	1	0	70	24	1	0
80	G	1	12+3	1993	3	0	1	0	0	1	0	1	0	0	1	1	10	1	0	15	2	9	1	20	0	0	0	0	0	0	1	3.5	2	1	0	0	0	0	0	0	0	0	1	0	2	35	15	1	0
81	G	1	12	1980	70	2	2	0	0	20	0	1	1	1	1	1	2	0	1	9	0	8	1	20	1	1	1	drug	1	1	0	5	2	1	0	0	0	0	0	0	0	1	0	0	4	56	8	0	0
81	G	1	12	1980	70	2	2	0	0	20	0	1	1	1	1	1	2	0	1	9	0	8	1	20	1	1	1	drug	1	1	0	10	7	2	1	0	0	0	0	0	0	0	0	1	4	91	9	0	0
																																															9.45098
																																															9.89545
[truncated: 7 more columns]
